# Supplementary material for: Role of the central lysine cluster and scrapie templating in the transmissibility of synthetic prion protein aggregates
Source: PLoS Pathog. 2017 Sep 14;13(9):e1006623. doi: 10.1371/journal.ppat.1006623 (PMC5614645; doi:10.1371/journal.ppat.1006623)
Supplement: S1 Table — The table summarizes the individual animal data for A) Hamsters, B) Tg7 P1 mice, and C) Tg7 P2 mice. (XLSX) [file ppat.1006623.s008.xlsx]

## Sheet: Hamster (A)
S1 Table A: Summary of results from P1 hamsters
P1 Hamster #	RT-QuIC	Inocula	Western Blotting	SD50/mg brain	HISTOLOGY	DPI	Clinical
A457-1	+	ScBH(K4N)RTQ 1:1	- (R20)	8900000	+	496	no
A457-2	+	ScBH(K4N)RTQ 1:1	- (R20)	158000	-	496	no
A458-1	+	ScBH(K4N)RTQ 1:1	- (R20)	15800	NA	359	no
A458-2	+	ScBH(K4N)RTQ 1:1	- (R20)	28100	NA	359	no
A459-1	+	ScBH(K4N)RTQ 1:1	- (R20)	8900000	+	624	no
A459-2	+	ScBH(K4N)RTQ 1:1	+ (R20)	281000000	+	652	no
A454-1	+	ScBH(K4N)RTQ 1:10	NA	1580	-	384	no
A454-2	+	ScBH(K4N)RTQ 1:10	NA	1580	-	384	no
A455-1	+	ScBH(K4N)RTQ 1:10	NA	20000	-	496	no
A455-2	+	ScBH(K4N)RTQ 1:10	- (R20)	5000000	-	496	no
A456-1	+	ScBH(K4N)RTQ 1:10	NA	1580	-	652	no
A456-2	+	ScBH(K4N)RTQ 1:10	NA	≤5.00E+02	-	652	no
A463-1	+	ScBH(WT)RTQ 1:1	- (R20)	8900	-	624	no
A463-2	+	ScBH(WT)RTQ 1:1	- (R20)	15800	-	652	no
A464-1	+	ScBH(WT)RTQ 1:1	- (R20)	158000	-	496	no
A464-2	+	ScBH(WT)RTQ 1:1	- (R20)	500000	-	496	no
A465-1	+	ScBH(WT)RTQ 1:1	- (R20)	28100	NA	359	no
A465-2	+	ScBH(WT)RTQ 1:1	- (R20)	89000	NA	359	no
A466-1	+	ScBH(WT)RTQ 1:10	NA	15800	-	384	no
A466-2	+	ScBH(WT)RTQ 1:10	- (R20)	8900	-	384	no
A467-1	+	263K(WT)RTQ 1:10	NA	2810	-	496	no
A467-2	+	263K(WT)RTQ 1:10	NA	20000	-	496	no
A468-1	+	263K(WT)RTQ 1:10	NA	≤1.58E+03	NA	610	no
A468-2	+	263K(WT)RTQ 1:10	NA	≤8.90E+02	-	652	no
A470-1	-	ScBH seed QuIC 1:1	NA	NA	NA	359	no
A470-2	-	ScBH seed QuIC 1:1	NA	NA	NA	359	no
A471-1	-	ScBH seed QuIC 1:1	- (R20)	NA	-	496	no
A471-2	-	ScBH seed QuIC 1:1	NA	NA	-	496	no
A451-1	-	NBH(K4N)RTQ 1:1	NA	NA	NA	359	no
A451-2	-	NBH(K4N)RTQ 1:1	NA	NA	NA	359	no
A452-1	-	NBH(K4N)RTQ 1:1	- (R20)	NA	-	496	no
A452-2	-	NBH(K4N)RTQ 1:1	NA	NA	-	496	no
A453-2	-	NBH(K4N)RTQ 1:1	NA	NA	-	652	no
A460-1	-	NBH(K4N)RTQ 1:10	NA	NA	-	496	no
A460-2	-	NBH(K4N)RTQ 1:10	NA	NA	-	496	no
A461-2	-	NBH(K4N)RTQ 1:10	NA	NA	-	652	no
A462-1	-	NBH(K4N)RTQ 1:10	NA	NA	-	384	no
A462-2	-	NBH(K4N)RTQ 1:10	- (R20)	NA	-	384	no
A445-1	-	NBH(WT)RTQ 1:1	NA	NA	NA	359	no
A445-2	-	NBH(WT)RTQ 1:1	NA	NA	NA	359	no
A446-1	-	NBH(WT)RTQ 1:1	- (R20)	NA	-	496	no
A446-2	-	NBH(WT)RTQ 1:1	NA	NA	-	496	no
A447-1	-	NBH(WT)RTQ 1:1	NA	NA	-	652	no
A447-2	-	NBH(WT)RTQ 1:1	NA	NA	-	652	no
A448-1	-	NBH(WT)RTQ 1:10	- (R20)	NA	-	384	no
A448-2	-	NBH(WT)RTQ 1:10	NA	NA	-	384	no
A449-1	-	NBH(WT)RTQ 1:10	NA	NA	-	496	no
A449-2	-	NBH(WT)RTQ 1:10	NA	NA	-	496	no
A450-1	-	NBH(WT)RTQ 1:10	NA	NA	-	652	no
A450-2	-	NBH(WT)RTQ 1:10	NA	NA	-	652	no
A472-1	-	NBH seed QuIC 1:1	NA	NA	NA	359	no
A472-2	-	NBH seed QuIC 1:1	NA	NA	NA	359	no
A474-1	-	NBH seed QuIC 1:1	- (R20)	NA	-	496	no
A474-2	-	NBH seed QuIC 1:1	NA	NA	-	496	no
A475-1	-	UNINOCULATED	- (R20)	NA	NA	359	no
A475-2	-	UNINOCULATED	- (R20)	NA	NA	359	no
A475-3	-	UNINOCULATED	NA	NA	-	384	no
A519-1	+	ScBH(K4A)RTQ 1:1	-R20	89000	-	467	no
A519-2	+	ScBH(K4A)RTQ 1:1	-R20	8900	-	467	no
A531-1	+	ScBH(K4A)RTQ 1:1	-R20	1590000	+	561	no
A531-2	+	ScBH(K4A)RTQ 1:1	-R20	15800000	+	561	no
A525-2	+	ScBH(K4A)RTQ 1:1	-R20	28200	-	611	no
	NA: not applicable

## Sheet: Tg7 P1 mice (B)
S1 Table B: Summary of results from P1 Tg7 mice
P1 Tg7 mouse #	RT-QuIC	Inocula	Western Blotting	SD50/mg brain	Histology	DPI	Clinical
B987-1	+	ScBH(K4N)RTQ 1:1	+ (R20) - (3F4) -(mAB 132) -(R18)	890000000	+	392	no
B987-2	+	ScBH(K4N)RTQ 1:1	+ (R20) - (3F4) -(mAB 132) -(R18)	890000000	+	392	no
B987-3	+	ScBH(K4N)RTQ 1:1	+ (R20) - (3F4) -(mAB 132) -(R18)	890000000	+	492	no
B988-2	+	ScBH(K4N)RTQ 1:1	+ (R20) - (3F4) -(mAB 132) -(R18)	1580000000	+	492	no
B986-2	+	ScBH(K4N)RTQ 1:10	- (R20)	NA	-	483	no
B986-3	+	ScBH(K4N)RTQ 1:10	NA	NA	-	492	no
B991-1	+	ScBH(WT)RTQ 1:1	+ (R20) - (3F4) -(mAB 132) -(R18)	500000000	+	492	no
B991-2	+	ScBH(WT)RTQ 1:1	- (R20) - (R30)	158000	+/-	492	no
B993-1	+	ScBH(WT)RTQ 1:1	- (R20)	89000	-	104	no
B993-2	+	ScBH(WT)RTQ 1:1	- (R20) - (R30)	50000	+/-	492	no
B994-1	+	ScBH(WT)RTQ 1:1	- (R20)	15800	-	392	no
B994-2	+	ScBH(WT)RTQ 1:1	- (R20)	50000	+/-	392	no
B990-1	+	ScBH(WT)RTQ 1:10	- (R20)	5000	-	492	no
B990-2	+	ScBH(WT)RTQ 1:10	- (R20)	500	-	492	no
B995-1	+	ScBH(WT)RTQ 1:10	- (R20)	2810	-	492	no
B995-2	+	ScBH(WT)RTQ 1:10	- (R20)	1580	-	492	no
B996-1	+	ScBH(WT)RTQ 1:10	- (R20)	2810	NA	492	no
B996-2	+	ScBH(WT)RTQ 1:10	- (R20)	1580	NA	492	no
B989-2	-	ScBH seed QuIC 1:1	- (R20) -(3F4)	NA	-	392	no
B997-1	-	ScBH seed QuIC 1:1	NA	NA	-	492	no
B997-2	-	ScBH seed QuIC 1:1	NA	NA	-	492	no
B998-2	-	ScBH seed QuIC 1:1	- (R20)	NA	-	392	no
B978-2	-	NBH(K4N)RTQ 1:1	- (R20)	NA	-	392	no
B978-3	-	NBH(K4N)RTQ 1:1	NA	NA	-	392	no
B982-3	-	NBH(K4N)RTQ 1:1	NA	NA	-	492	no
B985-2	-	NBH(K4N)RTQ 1:1	NA	NA	-	492	no
B979-2	-	NBH(K4N)RTQ 1:10	NA	NA	NA	492	no
B979-3	-	NBH(K4N)RTQ 1:10	NA	NA	NA	492	no
B980-2	-	NBH(K4N)RTQ 1:10	- (R20)	NA	-	492	no
B980-3	-	NBH(K4N)RTQ 1:10	NA	NA	-	492	no
B984-1	-	NBH(K4N)RTQ 1:10	NA	NA	NA	492	no
B984-2	-	NBH(K4N)RTQ 1:10	NA	NA	NA	492	no
B974-2	-	NBH(WT)RTQ 1:1	NA	NA	-	492	no
B974-3	-	NBH(WT)RTQ 1:1	NA	NA	-	492	no
B975-2	-	NBH(WT)RTQ 1:1	- (R20)	NA	-	392	no
B983-2	-	NBH(WT)RTQ 1:1	NA	NA	-	392	no
B976-2	-	NBH(WT)RTQ 1:10	NA	NA	-	492	no
B976-3	-	NBH(WT)RTQ 1:10	NA	NA	-	492	no
B977-2	-	NBH(WT)RTQ 1:10	- (R20)	NA	-	392	no
B977-3	-	NBH(WT)RTQ 1:10	NA	NA	-	392	no
	NA: not applicable

## Sheet: Tg7 P2 mice (C)
S1 Table C: Summary of results from P2 Tg7 mice
P2 Tg7 mouse #	RT-QuIC	Inoculation Animal	Inocula group	Western Blotting	SD50/mg brian	Histology	DPI	Clinical
C202-1	+	B988-2	ScBH(K4N)RTQ 1:1	+ (R20)	50000000	+	143	NO
C203-1	+	B988-2	ScBH(K4N)RTQ 1:1	+ (R20)	500000000	+	143	NO
C206-1	+	B987-1	ScBH(K4N)RTQ 1:1	+ (R20)	50000000	+	143	Yes
C206-2	+	B987-1	ScBH(K4N)RTQ 1:1	+ (R20)	28100000	+	143	NO
C207-1	+	B987-1	ScBH(K4N)RTQ 1:1	+ (R20)	50000000	NA	101	Possible*
C207-2	+	B987-1	ScBH(K4N)RTQ 1:1	+ (R20)	158000000	NA	121	Possible*
C207-3	+	B987-1	ScBH(K4N)RTQ 1:1	+ (R20)	50000000	+	143	Yes
C208-1	+	B987-2	ScBH(K4N)RTQ 1:1	+ (R20)	50000000	NA	121	Possible*
C208-2	+	B987-2	ScBH(K4N)RTQ 1:1	+ (R20)	158000000	+	143	NO
C209-1	+	B987-2	ScBH(K4N)RTQ 1:1	+ (R20)	50000000	+	143	NO
C203-2	+	B988-2	ScBH(K4N)RTQ 1:1	+ (R20)	890000000	+	433	Prolonged
C203-3	+	B988-2	ScBH(K4N)RTQ 1:1	+ (R20)	2810000000	+	433	Prolonged
C209-2	+	B987-2	ScBH(K4N)RTQ 1:1	+ (R20)	500000000	NA	433	Prolonged*
C209-3	+	B987-2	ScBH(K4N)RTQ 1:1	+ (R20)	2810000000	+	433	Yes (Prolonged)
C204-1	+	B991-1	ScBH(WT)RTQ 1:1	+ (R20)	158000000	+	143	Possible
C204-2	+	B991-1	ScBH(WT)RTQ 1:1	+ (R20)	158000000	+	143	Possible
C205-1	+	B991-1	ScBH(WT)RTQ 1:1	+ (R20)#	1580000000	+	245	Yes
C205-2	+	B991-1	ScBH(WT)RTQ 1:1	+ (R20)#	281000000	+	251	Yes
C205-3	+	B991-1	ScBH(WT)RTQ 1:1	+ (R20)#	890000000	+	251	Yes
C211-1	-	B978-2	NBH(K4N)RTQ 1:1	- (R20)	NA	-	143	NO
C213-1	-	B978-2	NBH(K4N)RTQ 1:1	- (R20)	NA	-	143	NO
C211-2	-	B978-2	NBH(K4N)RTQ 1:1	- (R20)	NA	-	433	NO
C211-3	-	B978-2	NBH(K4N)RTQ 1:1	NA	NA	-	433	NO
C213-2	-	B978-2	NBH(K4N)RTQ 1:1	- (R20)	NA	-	433	NO
C213-3	-	B978-2	NBH(K4N)RTQ 1:1	- (R20)	NA	-	433	NO
C214-1	-	B974-2	NBH(WT)RTQ 1:1	NA	NA	-	143	NO
C214-2	-	B974-2	NBH(WT)RTQ 1:1	NA	NA	-	143	NO
C216-1	-	B975-2	NBH(WT)RTQ 1:1	- (R20)	NA	-	143	NO
C216-2	-	B975-2	NBH(WT)RTQ 1:1	- (R20)	NA	-	143	NO
C210-1	-	B975-2	NBH(WT)RTQ 1:1	- (R20)	NA	-	433	NO
C210-2	-	B975-2	NBH(WT)RTQ 1:1	NA	NA	-	433	NO
C210-3	-	B975-2	NBH(WT)RTQ 1:1	NA	NA	-	433	NO
C212-1	-	B974-2	NBH(WT)RTQ 1:1	NA	NA	-	433	NO
C212-2	-	B974-2	NBH(WT)RTQ 1:1	- (R20)	NA	-	433	NO
C212-3	-	B974-2	NBH(WT)RTQ 1:1	NA	NA	-	433	NO
C214-3	-	B974-2	NBH(WT)RTQ 1:1	NA	NA	-	433	NO
C215-1	-	B975-2	NBH(WT)RTQ 1:1	- (R20)	NA	-	433	NO
C216-3	-	B975-2	NBH(WT)RTQ 1:1	NA	NA	-	433	NO
C217-1	-	UNINOCULATED	UNINOCULATED	NA	NA	-	143	NO
C217-2	-	UNINOCULATED	UNINOCULATED	NA	NA	-	143	NO
C324-1	-	UNINOCULATED	UNINOCULATED	- (R20)	NA	-	433	NO
C325-1	-	UNINOCULATED	UNINOCULATED	- (R20)	NA	-	433	NO
	*Animals were found dead after demonstrating subtle signs of TSE disease
	# Contained additional 20 kDa Pk-resistant band
	NA: not applicable
